# Supplementary material for: Reciprocal regulation between the molecular clock and kidney injury
Source: Life Sci Alliance. 2023 Jul 24;6(10):e202201886. doi: 10.26508/lsa.202201886 (PMC10366531; doi:10.26508/lsa.202201886)
Supplement: Supplementary file 1 [file LSA-2022-01886_TableS1.xlsx]

## Sheet: Tables
	Table S1
	Spearman r		P-Value		Significant
	Tgfb	Fn1	Tgfb	Fn1	Tgfb	Fn1
Arntl	0.714	0.706	1.12e-07	1.73e-07	P<0.0001	P<0.0001
Arntl2	0.902	0.885	3.69e-16	7.08e-15	P<0.0001	P<0.0001
Clock	0.536	0.527	0.0002097	0.00028	P<0.0001	P<0.0001
Npas2	0.423	0.444	0.007	0.001	P<0.0001	P<0.0001
Cry1	0.67	0.651	9.111e-07	2.26e-06	P<0.0001	P<0.0001
Cry2	0.289	0.285	0.057	0.06	P>0.05	P>0.05
Per1	0.353	0.349	0.019	0.02	P<0.05	P<0.05
Per2	-0.031	-0.014	0.844	0.926	P>0.05	P>0.05
Nr1f1	0.404	0.382	0.007	0.01	P<0.05	P<0.05
Nr1d1	0.124	0.039	0.411	0.797	P>0.05	P>0.05
