# Supplementary material for: Reciprocal regulation between the molecular clock and kidney injury
Source: Life Sci Alliance. 2023 Jul 24;6(10):e202201886. doi: 10.26508/lsa.202201886 (PMC10366531; doi:10.26508/lsa.202201886)
Supplement: Supplementary file 3 [file LSA-2022-01886_TableS2.xlsx]

## Sheet: Tables
Table S2
Name	Sequence (5'-3')	Source
Clock_wt_Fwd	GGTCAAGGGCTACAGGTA	Erik D. Herzog et al, 1998
Clock_wt_Rv	TGGGGTAAAAAGACCTCTTGCC	Erik D. Herzog et al, 1998
ClockΔ19/Δ19_Fwd	AGCACCTTCCTTTGCAGTTCG	Erik D. Herzog et al, 1998
ClockΔ19/Δ19_Rv	TGTGCTCAGACAGAATAAGTA	Erik D. Herzog et al, 1998
Per2_Fwd	CTGTGTTTACTGCGAGAGT	Seung-Hee Yoo et al, 2004
Per2_wt_Rv	GGGTCCATGTGATTAGAAAC	Seung-Hee Yoo et al, 2004
Per2::Luc_Rv	TAAAACCGGGAGGTAGATGAGA	Seung-Hee Yoo et al, 2004
Cry1_WT_Fwd	GATTCACTGTGTGTTGAGCAAGG	Vitaterna et al, 1999; Vollmers et al., 2012
Cry1_Rev	CTTGAGTGAGTGAGTCTGCTG	Vitaterna et al, 1999; Vollmers et al., 2012
Cry2_WT_Fwd	GCAAGACAGGCTTCCCTTGG	Vitaterna et al, 1999; Vollmers et al., 2012
Cry2_Rev	CACACTGAAATCGGCATCCAG	Vitaterna et al, 1999; Vollmers et al., 2012
Cry1/2_Neo_Fwd	CCTTCTATCGCCTTCTTGACGAG	Vitaterna et al, 1999; Vollmers et al., 2012
Bmal1_Fwd	ACTGGAAGTAACTTTATCAAACTG	Ryota Nakazato et al, 2017
Bmal1LoxP/LoxP_Rv	CTGACCAACTTGCTAACAATTA	Ryota Nakazato et al, 2017
Bmal1_WT_Rv	AATCCGCCTGCCTACTGCCTCC	Ryota Nakazato et al, 2017
Pax8-rtTA_Fwd	CCATGTCTAGACTGGACAAGA	Traykova-BrauchM et al, 2008
Pax8-rtTA_Rv	CTCCAGGCCACATATGATTAG	Traykova-BrauchM et al, 2008
LC-1_Fwd	TCGCTGCATTACCGGTCGATGC	Traykova-BrauchM et al, 2008
LC-1_Rv	CCATGAGTGAACGAACCTGGTCG	Traykova-BrauchM et al, 2008
