# Supplementary material for: Reciprocal regulation between the molecular clock and kidney injury
Source: Life Sci Alliance. 2023 Jul 24;6(10):e202201886. doi: 10.26508/lsa.202201886 (PMC10366531; doi:10.26508/lsa.202201886)
Supplement: Supplementary file 4 [file LSA-2022-01886_TableS3.xlsx]

## Sheet: Tables
Table S3
Time point (Days)	Procedure	Molecular clock mouse model	Number of mice
3	UUO	non-mutated C57BL6/J	6
7			6
15			6
25			6
7	FAN		6
			6
15			6
			6
25	ADN		5
			5
Time point (Days)	Procedure	Molecular clock mouse model	Number of mice
3	UUO	WT	6
		ClockΔ19	6
7		WT	6
		ClockΔ19	6
25	ADN	WT - Veh	5
		ClockΔ19 - Veh	5
		WT - ADN	5
		ClockΔ19 - ADN	4
3	UUO	WT	5
		Bmal1 KO	6
7		WT	5
		Bmal1 KO	6
3	UUO	WT	5
		CDKO	6
		Cry1 KO	3
		Cry2 KO	3
		CD Het	3
