# Supplementary material for: Reciprocal regulation between the molecular clock and kidney injury
Source: Life Sci Alliance. 2023 Jul 24;6(10):e202201886. doi: 10.26508/lsa.202201886 (PMC10366531; doi:10.26508/lsa.202201886)
Supplement: Supplementary file 5 [file LSA-2022-01886_TableS4.xlsx]

## Sheet: Tables
Table S4
Protein	Reference	Species	Dilution	Experimental condition
BMAL1	sc-365645, Santa Cruz Biotechnology	Mouse	1/1000	4ºC O/N
CLOCK	ab3517, Abcam	Rabbit	1/1000	4ºC O/N
SMA	sc-32251, Santa Cruz Biotechnology	Mouse	1/1000	4ºC O/N
Fibronectin 1	F7387, Sigma	Rabbit	1/1000	4ºC O/N
GAPDH	MAB374, Millipore	Mouse	1/15000	1h RT
ß -actin	A1978, Sigma-Aldrich	Mouse	1/15000	1h RT
CPT1A	Ab128568, Abcam	Mouse	1/1000	4ºC O/N
TFAM	PA5-68789, Thermo Fisher	Rabbit	1/1000	4ºC O/N
COL1A1	E8F4L, Cell Signaling	Rabbit	1/1000	4ºC O/N
