# Supplementary material for: Reciprocal regulation between the molecular clock and kidney injury
Source: Life Sci Alliance. 2023 Jul 24;6(10):e202201886. doi: 10.26508/lsa.202201886 (PMC10366531; doi:10.26508/lsa.202201886)
Supplement: Supplementary file 6 [file LSA-2022-01886_TableS5.xlsx]

## Sheet: Tables
Table S5
Region	Primer	Restriction enzyme	Sequence	Bases	Nº of bases	annealing Tº
SmEnh	Forward	Sac1	5'CATGGAGCTCCTTGCTGGGAGCCATAGGCA3'	%GC	60	56ºC
				Tm (ºC)	63
	Reverse	XhoI	5'GATCTCGAGTTGGCACCTTGGAAGGTTGG3'	%GC	55
				Tm (ºC)	61
hARNTL	Forward	BglII	5'CGAGATCTTATTTATGGTGCACTTGTTGGGT3'	%GC	42	57ºC
				Tm (ºC)	62
	Reverse	NcoI	5'ATTACCATGGTCCGTCCCTGACCTACTTTCT3'	%GC	48
				Tm (ºC)	66
