# Supplementary material for: Reciprocal regulation between the molecular clock and kidney injury
Source: Life Sci Alliance. 2023 Jul 24;6(10):e202201886. doi: 10.26508/lsa.202201886 (PMC10366531; doi:10.26508/lsa.202201886)
Supplement: Supplementary file 7 [file LSA-2022-01886_TableS6.xlsx]

## Sheet: Tables
Table S6
Gene	Primer Sequence
Mouse	Forward	Reverse
18s	CGGCTACCACATCCAAGGAA	GCTGGAATTACCGCGGCT
Adgre1	AGCTCCCATTCCCAGACTTC	TGCCATCAACTCATGATACCCT
Mrc1	ATGGATTGCCCTGAACAGCA	TGTACCGCACCCTCCATCTA
Cd68	GGGGCTCTTGGGAACTACAC	GTACCGTCACAACCTCCCTG
Cd86	CTTACGGAAGCACCCACGAT	CGGCAGATATGCAGTCCCAT
Cd80	TTCACCTGGGAAAAACCCCC	CCCGAAGGTAAGGCTGTTGT
Ly6c	ACTGTGCCTGCAACCTTGTC	TTGGCACTCCATAGCACTCG
Ly6g	GTCCACTTCTGAAAGACCTTGT	AGGTGGGACCCCAATACAAT
Nos2	AGGGACTGAGCTGTTAGAGAC	GCACTTCTGCTCCAAATCCA
Tnfa	TAGCCCACGTCGTAGCAAAC	GCAGCCTTGTCCCTTGAAGA
Il1b	TGCCACCTTTTGACAGTGATG	TGATGTGCTGCTGCGAGATT
Il6	AGCCAGAGTCCTTCAGAGAGAT	GAGAGCATTGGAAATTGGGGT
Arg1	ATGGGCAACCTGTGTCCTTT	TCTACGTCTCGCAAGCCAAT
Csf1	GCCTGTGTCCGAACTTTCCA	AGGGGTGGCTTTAGGGTACA
Csf2	CGTTGAATGAAGAGGTAGAAGTCG	ACTTGTGTTTCACAGTCCGT
Ifng	ACAGCAAGGCGAAAAAGGATG	TCTTCCCCACCCCGAATCA
Cd163	TGCTGTCACTAACGCTCCTG	TCATTCATGCTCCAGCCGTT
Tgfb1	CTGCTGACCCCCACTGATAC	GTGAGCGCTGAATCGAAAGC
Arntl mPre-mRNA set1	GGGACAGGCCAAAAGTCTGT	AACAGCCATAGAGCACTCGG
Arntl mPre-mRNA set2	CTATGCAGGTGGCTTGTGGT	ACAGACTTTTGGCCTGTCCC
Arntl	AATCGCAAGAGGAAAGGCAGT	TTTGTCCCGACGCCTCTTTT
Arntl2	GCTGTACCGTCCCTGTCAAA	AACCGTCCCATAGCCACAAG
Clock	GAGGTCGTCCTTCAGCAGTC	TGTGACATGCCTTGTGGAAT
Npas2	GAGGCTCAATTCAAAGCCAGC	TGTTACCAGGGAGCATGGAG
Cry1	CTGGCGTGGAAGTCATCGT	CTGTCCGCCATTGAGTTCTATG
Cry2	A TGTGTTCCCAAGGCTGTTC	CCTCCTTGGCCATCTTCATA
Per1	ATGCTCGCCATCCACAAGA	GCGGAATCGAATGGGAGAAT
Per2	ATTGGGAGGCACAAAGTCAG	CAGTAGCCGGTGGATTTGTT
Nr1f1	CCCCTACTGTTCCTTCACCA	CCAGGTGGGATTTGGATATG
Nr1d1	CCTCCTTCTATAACGGGAGCCC	CCCACACACCTTACACAGTA
Gene	Primer Sequence
Human	Forward	Reverse
18S	GTTTTCTGGGCCTTCGACCT	TGCCCCTTCTCTCAAATGCT
FN1	GTGGCTGAAGACACAAGGAA	CCTGCCATTGTAGGTGAAT
COL1A1	GAACGCGTGTCATCCCTTGT	GAACGAGGTAGTCTTTCAGCAACA
Arntl hPre-mRNA set1	ACATGCAACGCAATGTCCAG	AGGACAATAGAGCCCAGGGT
Arntl hPre-mRNA set2	GGTGAGACCCTGGGCTCTAT	AACATTCTAGGCAAGGGTGGT
ARNTL	GGAAAAATAGGCCGAATGAT	TGAGCCTGGCCTGATAGTAG
ARNTL2	CAGCAGAGTGGAAGATGGTGA	GTTTGTCCAGTTTACGCGCC
CLOCK	CAGCCAGTGATGTCTCAAGC	ATGCGTGTCCGTTGTTCC
NPAS2	AACCTCGGCAGCACTTTAAC	GGTTCTGACATGGCTGTGTG
CRY1	CTTGATGCAGATTGGAGCAT	CCATTGGGATCTGTTCTCCT
CRY2	AGGAGAACCACGACGAGA	TCCGCTTCACCTTTTTATAC
PER1	CTGCTACAGGCACGTTCAAG	CTCAGGGACCAAGGCTAGTG
PER2	TTGGACAGCGTCATCAGGTA	TCCGCTTATCACTGGACCTT
PER3	GCAGGTCTATGCCAGTGTGA	ACCACCACCATTCGGTTCT
TIM1	GATAGAGGCCCATTCCTGCAT	GAAGGGCTGGGGAACTTAGAC
NR1F1	CTATCCCTCCAAGGCACAAG	AACACAAGACTGACGAGCACA
NR1D1	ACAGAATCGAACTCTGCACTTCT	GGGGAGGGAGGCAGGTATT
