# Supplementary material for: Reciprocal regulation between the molecular clock and kidney injury
Source: Life Sci Alliance. 2023 Jul 24;6(10):e202201886. doi: 10.26508/lsa.202201886 (PMC10366531; doi:10.26508/lsa.202201886)
Supplement: Supplementary file 8 [file LSA-2022-01886_TableS7.xlsx]

## Sheet: Tables
Table S7
TaqMan probes
Gene	Reference
Mitochondria related transcripts
Ndufv2	Mm01239727_m1
LrpprC	Mm00511512_m1
Tfam	Mm00447485_m1
Hspa9	Mm00477716_g1
Fatty acid oxidation-related genes
Cpt1a	Mm01231183_m1
Cpt2	Mm00487205_m1
Acox1	Mm01246834_m1
Acox2	Mm00446408_m1
Ppara	Mm00440939_m1
Ppargc1a	Mm01208835_m1
Fatty acid synthesis:
Fasn	Mm00662319_m1
Pcx	Mm00500992_m1
Mccc1	Mm00522414_m1
Fibrosis-related genes
col3a1	Mm00802300_m1
Acta2	Mm00725412_s1
vim	Mm01333430_m1
Fn	Mm01256744_m1
Col1a1	Mm00801666_g1
col4a1	Mm01210125_m1
col2a1	Mm01309565_m1
Kim-1	Mm00506686_m1
Glucose utilization-related genes
HK	Mm00439344_m1
PFK1	Mm01309576_m1
PGK1	Mm00435617_m1
PK	Mm00443090_m1
Pck1	Mm01247058_m1
G6pc	Mm00839363_m1
Ldh1	Mm00516030_m1
Ldh2	Mm00612429_m1
Glut1	Mm00441480_m1
SDH	Mm00497118_m1
Pkm2	Mm00834102_gH
ATP-synthase and Oxphox
Atp5e	Mm01239887_m1
Ndufs8	Mm00523063_m1
Cyp4d14	Mm00484138_m1
Control genes
Ubiquitin	Mm01622233_g1
