# Supplementary material for: Reciprocal regulation between the molecular clock and kidney injury
Source: Life Sci Alliance. 2023 Jul 24;6(10):e202201886. doi: 10.26508/lsa.202201886 (PMC10366531; doi:10.26508/lsa.202201886)
Supplement: Supplementary file 9 [file LSA-2022-01886_TableS8.xlsx]

## Sheet: Tables
Table S8
Antibody	Reference	Clone	Experiment
APC anti-human CD45	368511	2D1	ClockΔ19/ Δ19
Percp-Cy5.5 anti-human CD45	368505	2D1	CDKO
FITC anti-mouse F4/80	123107	BM8	ClockΔ19/ Δ19
APC anti-mouse F4/80	123115	BM8	CDKO
Percp-Cy5.5 anti-human CD11B	301327	ICRF44	ClockΔ19/ Δ19
APC-Cy7 anti-human CD11B	301341	ICRF44	CDKO
APC anti-mouse CD86	105113	PO3	ClockΔ19/ Δ19; CDKO
PE anti-mouse CD206	141705	C086C2	ClockΔ19/ Δ19; CDKO
BV421 anti-mouse Ly6G	127627	1A8	ClockΔ19/ Δ19
BV605 anti-mouse Ly6C	128035	HK1.4	ClockΔ19/ Δ19
FITC anti-mouse Ly6G/Ly6C (GR1)	108405	RB6-8C5	CDKO
